# Supplementary material for: Wide Excision and Flap Reconstruction in Perineal Extramammary Paget’s Disease Patients
Source: Medicina (Kaunas). 2026 Jul 3;62(7):1291. doi: 10.3390/medicina62071291 (PMC13414416; doi:10.3390/medicina62071291)
Supplement: Supplementary file 1 [file medicina-62-01291-s001.zip]

Archive with 1 entries (1 files):
- medicina-4343057-supplementary.pdf
